# Supplementary material for: Analysis of exosome-derived microRNAs reveals insights of intercellular communication during invasion of breast, prostate and glioblastoma cancer cells
Source: Cell Adh Migr. 2021 Jun 22;15(1):180–201. doi: 10.1080/19336918.2021.1935407 (PMC8224203; doi:10.1080/19336918.2021.1935407)
Supplement: Supplemental Material [file KCAM_A_1935407_SM6635.zip]

Archive with 7 entries (6 files):
- supplementary/
- supplementary/Supplementary File 1.docx
- supplementary/Table 1S.xlsx
- supplementary/Table 3S.xlsx
- supplementary/table 4S.xlsx
- supplementary/Table2S.xlsx
- supplementary/Tables_captions.docx
