# Supplementary material for: Analysis of exosome-derived microRNAs reveals insights of intercellular communication during invasion of breast, prostate and glioblastoma cancer cells
Source: Cell Adh Migr. 2021 Jun 22;15(1):180–201. doi: 10.1080/19336918.2021.1935407 (PMC8224203; doi:10.1080/19336918.2021.1935407)
Supplement: Supplemental Material [file KCAM_A_1935407_SM6635.zip › supplementary/Table 1S.xlsx]

## Sheet: Foglio1
Summary of Quality
Adapter Removal [Examples/basic_examples/miRNAs/GBM//cutadapt_result]
Filename	Processed Reads	Processed Bases	Trimmed reads	Trimmed bases	Quality-Discarded	Too short reads	Too long reads
T98Gc1.fq.gz	3808505	137106180 bp (137.1 Mbp)	3499677 (91.9%)	45050589 bp (45.1 Mbp) (32.86% of total)	0 (0% of processed reads)	32945 (0.9% of processed reads)	308828 (8.1% of processed reads)
T98Gc2.fq.gz	4089193	147210948 bp (147.2 Mbp)	3741344 (91.5%)	47320562 bp (47.3 Mbp) (32.14% of total)	0 (0% of processed reads)	29128 (0.7% of processed reads)	347849 (8.5% of processed reads)
T98Gc3.fq.gz	3549801	127792836 bp (127.8 Mbp)	3254020 (91.7%)	41170874 bp (41.2 Mbp) (32.22% of total)	0 (0% of processed reads)	28905 (0.8% of processed reads)	295781 (8.3% of processed reads)
T98Gs1.fq.gz	2051044	73837584 bp (73.8 Mbp)	1886888 (92.0%)	25522251 bp (25.5 Mbp) (34.57% of total)	0 (0% of processed reads)	27100 (1.3% of processed reads)	164156 (8.0% of processed reads)
T98Gs2.fq.gz	1962867	70663212 bp (70.7 Mbp)	1784879 (90.9%)	23965566 bp (24.0 Mbp) (33.92% of total)	0 (0% of processed reads)	12699 (0.6% of processed reads)	177988 (9.1% of processed reads)
T98Gs3.fq.gz	2241887	80707932 bp (80.7 Mbp)	2035859 (90.8%)	25851055 bp (25.9 Mbp) (32.03% of total)	0 (0% of processed reads)	15665 (0.7% of processed reads)	206028 (9.2% of processed reads)
MDAct01.fastq.gz	4371783	157384188 bp (157.4 Mbp)	4320628 (98.8%)	90108306 bp (90.1 Mbp) (57.25% of total)	0 (0% of processed reads)	29614 (0.7% of processed reads)	51155 (1.2% of processed reads)
MDAct02.fastq.gz	3040725	109466100 bp (109.5 Mbp)	3005843 (98.9%)	62443016 bp (62.4 Mbp) (57.04% of total)	0 (0% of processed reads)	25336 (0.8% of processed reads)	34882 (1.1% of processed reads)
MDAct03.fastq.gz	3033956	109222416 bp (109.2 Mbp)	2987703 (98.5%)	61355866 bp (61.4 Mbp) (56.18% of total)	0 (0% of processed reads)	23267 (0.8% of processed reads)	46253 (1.5% of processed reads)
MDAs1.fastq.gz	4509834	162354024 bp (162.4 Mbp)	4021699 (89.2%)	30407439 bp (30.4 Mbp) (18.73% of total)	0 (0% of processed reads)	54017 (1.2% of processed reads)	488135 (10.8% of processed reads)
MDAs2.fastq.gz	3911619	140818284 bp (140.8 Mbp)	3495267 (89.4%)	27137828 bp (27.1 Mbp) (19.27% of total)	0 (0% of processed reads)	49960 (1.3% of processed reads)	416352 (10.6% of processed reads)
MDAs3.fastq.gz	766274	27585864 bp (27.6 Mbp)	716579 (93.5%)	9649090 bp (9.6 Mbp) (34.98% of total)	0 (0% of processed reads)	9565 (1.2% of processed reads)	49695 (6.5% of processed reads)
PC3ct01.fastq.gz	979342	35256312 bp (35.3 Mbp)	970026 (99.0%)	20312587 bp (20.3 Mbp) (57.61% of total)	0 (0% of processed reads)	11428 (1.2% of processed reads)	9316 (1.0% of processed reads)
PC3ct02.fastq.gz	1716844	61806384 bp (61.8 Mbp)	1673993 (97.5%)	32672703 bp (32.7 Mbp) (52.86% of total)	0 (0% of processed reads)	159241 (9.3% of processed reads)	42851 (2.5% of processed reads)
PC3ct03.fastq.gz	533789	19216404 bp (19.2 Mbp)	528915 (99.1%)	11071109 bp (11.1 Mbp) (57.61% of total)	0 (0% of processed reads)	7345 (1.4% of processed reads)	4874 (0.9% of processed reads)
PC3stress01.fastq.gz	1529552	55063872 bp (55.1 Mbp)	1517402 (99.2%)	31779146 bp (31.8 Mbp) (57.71% of total)	0 (0% of processed reads)	10603 (0.7% of processed reads)	12150 (0.8% of processed reads)
PC3stress02.fastq.gz	2597643	93515148 bp (93.5 Mbp)	2579733 (99.3%)	54072270 bp (54.1 Mbp) (57.82% of total)	0 (0% of processed reads)	24788 (1.0% of processed reads)	17910 (0.7% of processed reads)
PC3stress03.fastq.gz	2200634	79222824 bp (79.2 Mbp)	2183436 (99.2%)	45770364 bp (45.8 Mbp) (57.77% of total)	0 (0% of processed reads)	25758 (1.2% of processed reads)	17198 (0.8% of processed reads)
Alignment [Examples/basic_examples/miRNAs/GBM//Bowtie1_results/]
Filename	Processed Reads	Aligned reads	Failed to align
T98Gc1_cut.fastq	3466732	3377156 (97.42%)	89576 (2.58%)
T98Gc2_cut.fastq	3712216	3608840 (97.22%)	103376 (2.78%)
T98Gc3_cut.fastq	3225115	3139237 (97.34%)	85878 (2.66%)
T98Gs1_cut.fastq	1859788	1805889 (97.10%)	53899 (2.90%)
T98Gs2_cut.fastq	1772180	1720813 (97.10%)	51367 (2.90%)
T98Gs3_cut.fastq	2020194	1955277 (96.79%)	64917 (3.21%)
MDAct01_cut.fastq	4291014	4274927 (99.63%)	16087 (0.37%)
MDAct02_cut.fastq	2980507	2968138 (99.59%)	12369 (0.41%)
MDAct03_cut.fastq	2964436	2949409 (99.49%)	15027 (0.51%)
MDAs1_cut.fastq	3967682	3637112 (91.67%)	330570 (8.33%)
MDAs2_cut.fastq	3445307	3163541 (91.82%)	281766 (8.18%)
MDAs3_cut.fastq	707014	671011 (94.91%)	36003 (5.09%)
PC3ct01_cut.fastq	958598	950554 (99.16%)	8044 (0.84%)
PC3ct02_cut.fastq	1514752	1184537 (78.20%)	330215 (21.80%)
PC3ct03_cut.fastq	521570	516239 (98.98%)	5331 (1.02%)
PC3stress01_cut.fastq	1506799	1495375 (99.24%)	11424 (0.76%)
PC3stress02_cut.fastq	2554945	2536966 (99.30%)	17979 (0.70%)
PC3stress03_cut.fastq	2157678	2142722 (99.31%)	14956 (0.69%)
ReadCount [Examples/basic_examples/miRNAs/GBM//Readcount_results/]
Filename	Processed Reads	Assigned reads	Strand	Number of identified entities
T98Gc1_cut_bw1	3466732	2171291 (62.6%)	yes	723
T98Gc2_cut_bw1	3712216	2317591 (62.4%)	yes	735
T98Gc3_cut_bw1	3225115	1973535 (61.2%)	yes	720
T98Gs1_cut_bw1	1859788	995364 (53.5%)	yes	627
T98Gs2_cut_bw1	1772180	991421 (55.9%)	yes	607
T98Gs3_cut_bw1	2020194	1187601 (58.8%)	yes	638
MDAct01_cut_bw1	4291014	7049 (0.2%)	yes	0
MDAct02_cut_bw1	2980507	4070 (0.1%)	yes	0
MDAct03_cut_bw1	2964436	6839 (0.2%)	yes	0
MDAs1_cut_bw1	3967682	519646 (13.1%)	yes	0
MDAs2_cut_bw1	3445307	491279 (14.3%)	yes	0
MDAs3_cut_bw1	707014	68131 (9.6%)	yes	0
PC3ct01_cut_bw1	958598	309 (0.0%)	yes	48
PC3ct02_cut_bw1	1514752	1152 (0.1%)	yes	91
PC3ct03_cut_bw1	521570	141 (0.0%)	yes	26
PC3stress01_cut_bw1	1506799	691 (0.0%)	yes	61
PC3stress02_cut_bw1	2554945	775 (0.0%)	yes	77
