# Supplementary material for: Analysis of exosome-derived microRNAs reveals insights of intercellular communication during invasion of breast, prostate and glioblastoma cancer cells
Source: Cell Adh Migr. 2021 Jun 22;15(1):180–201. doi: 10.1080/19336918.2021.1935407 (PMC8224203; doi:10.1080/19336918.2021.1935407)
Supplement: Supplemental Material [file KCAM_A_1935407_SM6635.zip › supplementary/Table 3S.xlsx]

## Sheet: Foglio1
Transcript Id	Gene Id(name)	Mirna Name	miTG score
ENST00000383763	ENSG00000206557 (TRIM71)	hsa-let-7b-5p	0.999999998116128
ENST00000383763	ENSG00000206557 (TRIM71)	hsa-let-7i-5p	0.999999996432934
ENST00000290341	ENSG00000159217 (IGF2BP1)	hsa-let-7i-5p	0.999987724579898
ENST00000290341	ENSG00000159217 (IGF2BP1)	hsa-let-7b-5p	0.999972893960046
ENST00000425660	ENSG00000075624 (ACTB)	hsa-let-7b-5p	0.999903032338025
ENST00000425660	ENSG00000075624 (ACTB)	hsa-let-7i-5p	0.999801941492549
ENST00000393256	ENSG00000153094 (BCL2L11)	hsa-miR-10b-5p	0.999666695338501
ENST00000353267	ENSG00000118260 (CREB1)	hsa-miR-10b-5p	0.999220056754202
ENST00000272164	ENSG00000143816 (WNT9A)	hsa-let-7b-5p	0.999102319437345
ENST00000374994	ENSG00000106799 (TGFBR1)	hsa-let-7b-5p	0.998636885271477
ENST00000374994	ENSG00000106799 (TGFBR1)	hsa-let-7i-5p	0.998561392680634
ENST00000272164	ENSG00000143816 (WNT9A)	hsa-let-7i-5p	0.998311145138238
ENST00000281043	ENSG00000134323 (MYCN)	hsa-let-7i-5p	0.997500230331304
ENST00000310803	ENSG00000172575 (RASGRP1)	hsa-let-7b-5p	0.996697540747651
ENST00000342287	ENSG00000167081 (PBX3)	hsa-let-7b-5p	0.996648600755284
ENST00000375290	ENSG00000185920 (PTCH1)	hsa-let-7b-5p	0.996183935707341
ENST00000342287	ENSG00000167081 (PBX3)	hsa-let-7i-5p	0.995768637831811
ENST00000281043	ENSG00000134323 (MYCN)	hsa-let-7b-5p	0.995674825795932
ENST00000268035	ENSG00000140443 (IGF1R)	hsa-let-7b-5p	0.994826371264906
ENST00000375290	ENSG00000185920 (PTCH1)	hsa-let-7i-5p	0.992568491517804
ENST00000268035	ENSG00000140443 (IGF1R)	hsa-let-7i-5p	0.992473836651053
ENST00000374179	ENSG00000107643 (MAPK8)	hsa-let-7b-5p	0.989634246404837
ENST00000374179	ENSG00000107643 (MAPK8)	hsa-let-7i-5p	0.988967467217351
ENST00000310803	ENSG00000172575 (RASGRP1)	hsa-let-7i-5p	0.987637450430245
ENST00000375856	ENSG00000185950 (IRS2)	hsa-let-7i-5p	0.987398739372031
ENST00000375856	ENSG00000185950 (IRS2)	hsa-let-7b-5p	0.987351818727378
ENST00000320717	ENSG00000115419 (GLS)	hsa-miR-181a-5p	0.986975695576394
ENST00000330847	ENSG00000119508 (NR4A3)	hsa-miR-10b-5p	0.985067705640973
ENST00000528964	ENSG00000175634 (RPS6KB2)	hsa-let-7i-5p	0.984773248934718
ENST00000528964	ENSG00000175634 (RPS6KB2)	hsa-let-7b-5p	0.983765225325971
ENST00000266085	ENSG00000100234 (TIMP3)	hsa-miR-181a-5p	0.981174514067802
ENST00000286827	ENSG00000156299 (TIAM1)	hsa-miR-10b-5p	0.979218912163049
ENST00000358127	ENSG00000196092 (PAX5)	hsa-miR-181a-5p	0.979117303857395
ENST00000254810	ENSG00000132475 (H3F3B)	hsa-miR-22-3p	0.978649996785429
ENST00000457475	ENSG00000058404 (CAMK2B)	hsa-miR-10b-5p	0.975290327976831
ENST00000286827	ENSG00000156299 (TIAM1)	hsa-miR-22-3p	0.974307149191571
ENST00000393585	ENSG00000164305 (CASP3)	hsa-let-7b-5p	0.973989759997367
ENST00000369535	ENSG00000213281 (NRAS)	hsa-let-7b-5p	0.972533789697833
ENST00000369535	ENSG00000213281 (NRAS)	hsa-let-7i-5p	0.972425204153015
ENST00000343115	ENSG00000137710 (RDX)	hsa-let-7i-5p	0.970935442762848
ENST00000264033	ENSG00000110395 (CBL)	hsa-miR-22-3p	0.970336306599539
ENST00000343115	ENSG00000137710 (RDX)	hsa-let-7b-5p	0.968756517224143
ENST00000452508	ENSG00000149311 (ATM)	hsa-miR-181a-5p	0.968562543556507
ENST00000427431	ENSG00000151718 (WWC2)	hsa-miR-22-3p	0.968310953077543
ENST00000240093	ENSG00000104290 (FZD3)	hsa-let-7b-5p	0.968232585991782
ENST00000286548	ENSG00000156052 (GNAQ)	hsa-miR-181a-5p	0.967225470194076
ENST00000367182	ENSG00000198625 (MDM4)	hsa-let-7b-5p	0.964825338221624
ENST00000223023	ENSG00000106299 (WASL)	hsa-miR-181a-5p	0.964113052156312
ENST00000357727	ENSG00000146592 (CREB5)	hsa-miR-181a-5p	0.963642473223593
ENST00000406900	ENSG00000096717 (SIRT1)	hsa-miR-22-3p	0.963516300353285
ENST00000393585	ENSG00000164305 (CASP3)	hsa-let-7i-5p	0.962710335154147
ENST00000240093	ENSG00000104290 (FZD3)	hsa-let-7i-5p	0.960348643086582
ENST00000346618	ENSG00000112242 (E2F3)	hsa-miR-10b-5p	0.949943961100923
ENST00000379019	ENSG00000125772 (GPCPD1)	hsa-let-7b-5p	0.949117591400397
ENST00000343455	ENSG00000100697 (DICER1)	hsa-let-7b-5p	0.941655417664305
ENST00000254351	ENSG00000115884 (SDC1)	hsa-miR-10b-5p	0.940901378504382
ENST00000325437	ENSG00000103275 (UBE2I)	hsa-miR-10b-5p	0.940072864981033
ENST00000420627	ENSG00000196924 (FLNA)	hsa-miR-22-3p	0.939040887433499
ENST00000353267	ENSG00000118260 (CREB1)	hsa-miR-181a-5p	0.938746823031905
ENST00000225577	ENSG00000108443 (RPS6KB1)	hsa-miR-181a-5p	0.93866613988823
ENST00000343455	ENSG00000100697 (DICER1)	hsa-let-7i-5p	0.93403685990582
ENST00000456483	ENSG00000091831 (ESR1)	hsa-miR-22-3p	0.933044435367592
ENST00000397843	ENSG00000196914 (ARHGEF12)	hsa-miR-22-3p	0.930946246841413
ENST00000379019	ENSG00000125772 (GPCPD1)	hsa-miR-181a-5p	0.930660731494875
ENST00000307365	ENSG00000168209 (DDIT4)	hsa-miR-22-3p	0.929800847870956
ENST00000372216	ENSG00000197565 (COL4A6)	hsa-let-7i-5p	0.928828067761109
ENST00000456098	ENSG00000017427 (IGF1)	hsa-let-7b-5p	0.928630808149729
ENST00000456098	ENSG00000017427 (IGF1)	hsa-let-7i-5p	0.92628125808128
ENST00000289734	ENSG00000029534 (ANK1)	hsa-miR-10b-5p	0.925297244888617
ENST00000367182	ENSG00000198625 (MDM4)	hsa-let-7i-5p	0.922517399258141
ENST00000372216	ENSG00000197565 (COL4A6)	hsa-let-7b-5p	0.921023948994724
ENST00000531380	ENSG00000174804 (FZD4)	hsa-let-7b-5p	0.919597179701384
ENST00000396625	ENSG00000081052 (COL4A4)	hsa-miR-10b-5p	0.919279265757462
ENST00000369535	ENSG00000213281 (NRAS)	hsa-miR-22-3p	0.916688995858007
ENST00000420696	ENSG00000185630 (PBX1)	hsa-let-7b-5p	0.915571050184173
ENST00000379019	ENSG00000125772 (GPCPD1)	hsa-let-7i-5p	0.91411365595606
ENST00000261491	ENSG00000102780 (DGKH)	hsa-miR-181a-5p	0.911745986865275
ENST00000371953	ENSG00000171862 (PTEN)	hsa-miR-22-3p	0.910720998315453
ENST00000372006	ENSG00000117461 (PIK3R3)	hsa-miR-181a-5p	0.908235088593312
ENST00000420696	ENSG00000185630 (PBX1)	hsa-let-7i-5p	0.908138717392351
ENST00000355740	ENSG00000026103 (FAS)	hsa-let-7i-5p	0.902994588805628
ENST00000551242	ENSG00000065361 (ERBB3)	hsa-miR-22-3p	0.901094221850936
