# Supplementary material for: Analysis of exosome-derived microRNAs reveals insights of intercellular communication during invasion of breast, prostate and glioblastoma cancer cells
Source: Cell Adh Migr. 2021 Jun 22;15(1):180–201. doi: 10.1080/19336918.2021.1935407 (PMC8224203; doi:10.1080/19336918.2021.1935407)
Supplement: Supplemental Material [file KCAM_A_1935407_SM6635.zip › supplementary/table 4S.xlsx]

## Sheet: Foglio1
Transcript Id	Gene Id(name)	Mirna Name	miTG score
ENST00000510568	ENSG00000159692 (CTBP1)	hsa-miR-1306-5p	0.999999815621717
ENST00000307365	ENSG00000168209 (DDIT4)	hsa-miR-6513-3p	0.99996759049082
ENST00000318789	ENSG00000114861 (FOXP1)	hsa-miR-5701	0.999230556994614
ENST00000382771	ENSG00000206075 (SERPINB5)	hsa-miR-5701	0.994907653767077
ENST00000246792	ENSG00000126458 (RRAS)	hsa-miR-2467-5p	0.99217647980968
ENST00000306376	ENSG00000244405 (ETV5)	hsa-miR-5701	0.990811119217104
ENST00000267843	ENSG00000140285 (FGF7)	hsa-miR-4762-5p	0.988707893279628
ENST00000373271	ENSG00000124181 (PLCG1)	hsa-miR-3605-5p	0.988007832506023
ENST00000261254	ENSG00000118971 (CCND2)	hsa-miR-5701	0.987476050535651
ENST00000340208	ENSG00000081189 (MEF2C)	hsa-miR-6513-3p	0.987188090948295
ENST00000523629	ENSG00000079102 (RUNX1T1)	hsa-miR-3605-5p	0.986472011539763
ENST00000315872	ENSG00000134318 (ROCK2)	hsa-miR-30e-3p	0.984247850705292
ENST00000508624	ENSG00000134982 (APC)	hsa-miR-5701	0.981894247431707
ENST00000437844	ENSG00000148516 (ZEB1)	hsa-miR-5701	0.981040806850037
ENST00000294728	ENSG00000162692 (VCAM1)	hsa-miR-5701	0.979439866231641
ENST00000523629	ENSG00000079102 (RUNX1T1)	hsa-miR-30e-3p	0.977824569067322
ENST00000353267	ENSG00000118260 (CREB1)	hsa-miR-30e-3p	0.977355948341538
ENST00000478500	ENSG00000107242 (PIP5K1B)	hsa-miR-4768-5p	0.974643809745988
ENST00000295417	ENSG00000163251 (FZD5)	hsa-miR-5701	0.973754930084968
ENST00000475216	ENSG00000156298 (TSPAN7)	hsa-miR-7641	0.973327328205284
ENST00000371256	ENSG00000125675 (GRIA3)	hsa-miR-2467-5p	0.973102290326356
ENST00000294117	ENSG00000162188 (GNG3)	hsa-miR-2467-5p	0.971096635630464
ENST00000367674	ENSG00000116147 (TNR)	hsa-miR-2467-5p	0.970655177347707
ENST00000343455	ENSG00000100697 (DICER1)	hsa-miR-5701	0.969425958064321
ENST00000369686	ENSG00000134245 (WNT2B)	hsa-miR-1306-5p	0.968129791961897
ENST00000295025	ENSG00000162924 (REL)	hsa-miR-16-1-3p	0.967719233105675
ENST00000315872	ENSG00000134318 (ROCK2)	hsa-miR-16-1-3p	0.966276022485386
ENST00000261491	ENSG00000102780 (DGKH)	hsa-miR-30e-3p	0.963868882983844
ENST00000371953	ENSG00000171862 (PTEN)	hsa-miR-30e-3p	0.963710997799924
ENST00000298552	ENSG00000165699 (TSC1)	hsa-miR-375	0.962996143079031
ENST00000540297	ENSG00000166598 (HSP90B1)	hsa-miR-4768-5p	0.961220625344799
ENST00000555567	ENSG00000119630 (PGF)	hsa-miR-4768-5p	0.959934402359153
ENST00000405142	ENSG00000168101 (NUDT16L1)	hsa-miR-5701	0.957266167701688
ENST00000566605	ENSG00000089280 (FUS)	hsa-miR-1306-5p	0.956888959627381
ENST00000407775	ENSG00000169946 (ZFPM2)	hsa-miR-375	0.954892509387313
ENST00000430834	ENSG00000077044 (DGKD)	hsa-miR-1306-5p	0.954161785158256
ENST00000296575	ENSG00000164161 (HHIP)	hsa-miR-5701	0.953974624030917
ENST00000295400	ENSG00000163235 (TGFA)	hsa-miR-30e-3p	0.953326063166974
ENST00000524478	ENSG00000149968 (MMP3)	hsa-miR-1306-5p	0.953192055133773
ENST00000371222	ENSG00000177606 (JUN)	hsa-miR-5701	0.952988242464656
ENST00000575246	ENSG00000129219 (PLD2)	hsa-miR-3605-5p	0.95266272360337
ENST00000398261	ENSG00000109685 (WHSC1)	hsa-miR-2467-5p	0.951758391467669
ENST00000437844	ENSG00000148516 (ZEB1)	hsa-miR-16-1-3p	0.951560945527172
ENST00000520579	ENSG00000113721 (PDGFRB)	hsa-miR-3605-5p	0.950903192847183
ENST00000296575	ENSG00000164161 (HHIP)	hsa-miR-4768-5p	0.95059639100907
ENST00000475883	ENSG00000143036 (SLC44A3)	hsa-miR-3605-5p	0.950011524284741
ENST00000313143	ENSG00000161202 (DVL3)	hsa-miR-2467-5p	0.949654518755719
ENST00000519993	ENSG00000169398 (PTK2)	hsa-miR-4762-5p	0.948902909951738
ENST00000325437	ENSG00000103275 (UBE2I)	hsa-miR-504-5p	0.947246963366391
ENST00000371432	ENSG00000124813 (RUNX2)	hsa-miR-375	0.946266696871127
ENST00000371953	ENSG00000171862 (PTEN)	hsa-miR-6513-3p	0.945933527558537
ENST00000556752	ENSG00000186469 (GNG2)	hsa-miR-4768-5p	0.945478501792217
ENST00000222390	ENSG00000019991 (HGF)	hsa-miR-16-1-3p	0.943058459108326
ENST00000286827	ENSG00000156299 (TIAM1)	hsa-miR-5701	0.9427747857076
ENST00000523629	ENSG00000079102 (RUNX1T1)	hsa-miR-4768-5p	0.941841633643714
ENST00000556178	ENSG00000100784 (RPS6KA5)	hsa-miR-4762-5p	0.940112485771891
ENST00000261900	ENSG00000129315 (CCNT1)	hsa-miR-6511a-3p	0.938895555719852
ENST00000263734	ENSG00000116016 (EPAS1)	hsa-miR-30e-3p	0.938257720273077
ENST00000581693	ENSG00000108654 (DDX5)	hsa-miR-5701	0.937392017573517
ENST00000342788	ENSG00000178568 (ERBB4)	hsa-miR-375	0.936919360869388
ENST00000520579	ENSG00000113721 (PDGFRB)	hsa-miR-1306-5p	0.931784257455665
ENST00000496384	ENSG00000157764 (BRAF)	hsa-miR-16-1-3p	0.930947513199572
ENST00000327367	ENSG00000166949 (SMAD3)	hsa-miR-1306-5p	0.929797930350393
ENST00000264235	ENSG00000082701 (GSK3B)	hsa-miR-6513-3p	0.929569469504616
ENST00000265022	ENSG00000058866 (DGKG)	hsa-miR-125a-3p	0.924193530940858
ENST00000368195	ENSG00000027644 (INSRR)	hsa-miR-2467-5p	0.923754336150983
ENST00000529937	ENSG00000142082 (SIRT3)	hsa-miR-1306-5p	0.92364430496258
ENST00000523629	ENSG00000079102 (RUNX1T1)	hsa-miR-4762-5p	0.923319689687126
ENST00000526995	ENSG00000175104 (TRAF6)	hsa-miR-5701	0.922168565983758
ENST00000265022	ENSG00000058866 (DGKG)	hsa-miR-4768-5p	0.921969512295071
ENST00000608999	ENSG00000077157 (PPP1R12B)	hsa-miR-2467-5p	0.921505871583269
ENST00000541363	ENSG00000149948 (HMGA2)	hsa-miR-4768-5p	0.921432152309643
ENST00000286548	ENSG00000156052 (GNAQ)	hsa-miR-628-3p	0.918729906435913
ENST00000263621	ENSG00000197561 (ELANE)	hsa-miR-5701	0.918104269249509
ENST00000567646	ENSG00000176046 (NUPR1)	hsa-miR-4768-5p	0.916842303012349
ENST00000280772	ENSG00000151150 (ANK3)	hsa-miR-4762-5p	0.916753635196311
ENST00000372806	ENSG00000101109 (STK4)	hsa-miR-628-3p	0.9146403774201
ENST00000488912	ENSG00000124749 (COL21A1)	hsa-miR-504-5p	0.912636159161835
ENST00000286614	ENSG00000156103 (MMP16)	hsa-miR-4768-5p	0.911943342006172
ENST00000220446	ENSG00000104081 (BMF)	hsa-miR-6511a-3p	0.911239236180536
ENST00000353267	ENSG00000118260 (CREB1)	hsa-miR-16-1-3p	0.910012346089668
ENST00000262367	ENSG00000005339 (CREBBP)	hsa-miR-30e-3p	0.90968463166535
ENST00000371460	ENSG00000196284 (SUPT3H)	hsa-miR-375	0.909055141828309
ENST00000357992	ENSG00000158711 (ELK4)	hsa-miR-375	0.907936189029208
ENST00000367468	ENSG00000073756 (PTGS2)	hsa-miR-4768-5p	0.907407618218675
ENST00000296575	ENSG00000164161 (HHIP)	hsa-miR-375	0.905202112348727
ENST00000567118	ENSG00000067225 (PKM)	hsa-miR-1306-5p	0.904663267642329
ENST00000371432	ENSG00000124813 (RUNX2)	hsa-miR-5701	0.902509293163529
ENST00000404338	ENSG00000160007 (ARHGAP35)	hsa-miR-375	0.901082013113481
ENST00000267843	ENSG00000140285 (FGF7)	hsa-miR-375	0.900573030234255
