# Supplementary material for: Analysis of exosome-derived microRNAs reveals insights of intercellular communication during invasion of breast, prostate and glioblastoma cancer cells
Source: Cell Adh Migr. 2021 Jun 22;15(1):180–201. doi: 10.1080/19336918.2021.1935407 (PMC8224203; doi:10.1080/19336918.2021.1935407)
Supplement: Supplemental Material [file KCAM_A_1935407_SM6635.zip › supplementary/Table2S.xlsx]

## Sheet: Foglio1
Transcript Id	Gene Id(name)	Mirna Name	miTG score
ENST00000383763	ENSG00000206557 (TRIM71)	hsa-let-7i-5p	0.999999996432934
ENST00000383763	ENSG00000206557 (TRIM71)	hsa-let-7f-5p	0.999999991353654
ENST00000550389	ENSG00000166225 (FRS2)	hsa-miR-182-5p	0.999999491632771
ENST00000261491	ENSG00000102780 (DGKH)	hsa-miR-30a-5p	0.999995875105121
ENST00000290341	ENSG00000159217 (IGF2BP1)	hsa-let-7i-5p	0.999987724579898
ENST00000290341	ENSG00000159217 (IGF2BP1)	hsa-let-7f-5p	0.999970678117906
ENST00000293379	ENSG00000161638 (ITGA5)	hsa-miR-92a-3p	0.999946664059187
ENST00000332029	ENSG00000185338 (SOCS1)	hsa-miR-30a-5p	0.99994562026292
ENST00000392562	ENSG00000177885 (GRB2)	hsa-miR-27a-3p	0.999941564407418
ENST00000244745	ENSG00000124766 (SOX4)	hsa-miR-92a-3p	0.999933758173665
ENST00000228280	ENSG00000049130 (KITLG)	hsa-miR-27a-3p	0.999924919547605
ENST00000343882	ENSG00000118689 (FOXO3)	hsa-miR-182-5p	0.999869186308999
ENST00000298552	ENSG00000165699 (TSC1)	hsa-miR-27a-3p	0.999869179580901
ENST00000261438	ENSG00000109787 (KLF3)	hsa-miR-27a-3p	0.999836184467691
ENST00000377966	ENSG00000122707 (RECK)	hsa-miR-21-5p	0.999831306963123
ENST00000328528	ENSG00000187098 (MITF)	hsa-miR-182-5p	0.999824509383683
ENST00000223023	ENSG00000106299 (WASL)	hsa-miR-92a-3p	0.999822824961126
ENST00000325074	ENSG00000159216 (RUNX1)	hsa-miR-27a-3p	0.999807189432625
ENST00000425660	ENSG00000075624 (ACTB)	hsa-let-7i-5p	0.999801941492549
ENST00000348628	ENSG00000070808 (CAMK2A)	hsa-miR-92a-3p	0.999751002850656
ENST00000286614	ENSG00000156103 (MMP16)	hsa-miR-30a-5p	0.999725428965578
ENST00000425660	ENSG00000075624 (ACTB)	hsa-let-7f-5p	0.999676665797305
ENST00000346329	ENSG00000085733 (CTTN)	hsa-miR-182-5p	0.999614606023092
ENST00000280154	ENSG00000150593 (PDCD4)	hsa-miR-21-5p	0.999554908685812
ENST00000397023	ENSG00000132170 (PPARG)	hsa-miR-27a-3p	0.999513599999303
ENST00000240093	ENSG00000104290 (FZD3)	hsa-miR-30a-5p	0.999397693026587
ENST00000283921	ENSG00000253293 (HOXA10)	hsa-miR-27a-3p	0.999343275603576
ENST00000261023	ENSG00000138448 (ITGAV)	hsa-miR-92a-3p	0.999332358653762
ENST00000393256	ENSG00000153094 (BCL2L11)	hsa-miR-92a-3p	0.999264065914155
ENST00000335007	ENSG00000186298 (PPP1CC)	hsa-miR-27a-3p	0.999088511321269
ENST00000260600	ENSG00000138031 (ADCY3)	hsa-miR-92a-3p	0.99905816301113
ENST00000529193	ENSG00000157613 (CREB3L1)	hsa-miR-182-5p	0.999047861311549
ENST00000274255	ENSG00000145604 (SKP2)	hsa-miR-21-5p	0.998971629640196
ENST00000377102	ENSG00000136158 (SPRY2)	hsa-miR-27a-3p	0.998929286433533
ENST00000262848	ENSG00000183943 (PRKX)	hsa-miR-27a-3p	0.998785270169587
ENST00000371432	ENSG00000124813 (RUNX2)	hsa-miR-30a-5p	0.998696099196839
ENST00000520509	ENSG00000175305 (CCNE2)	hsa-miR-30a-5p	0.998636249638686
ENST00000332408	ENSG00000185634 (SHC4)	hsa-miR-182-5p	0.998594981417708
ENST00000374994	ENSG00000106799 (TGFBR1)	hsa-let-7i-5p	0.998561392680634
ENST00000272164	ENSG00000143816 (WNT9A)	hsa-let-7f-5p	0.998430039425223
ENST00000358127	ENSG00000196092 (PAX5)	hsa-miR-182-5p	0.998389751091812
ENST00000272164	ENSG00000143816 (WNT9A)	hsa-let-7i-5p	0.998311145138238
ENST00000261207	ENSG00000058272 (PPP1R12A)	hsa-miR-92a-3p	0.998269310219395
ENST00000343483	ENSG00000078399 (HOXA9)	hsa-miR-182-5p	0.998242969933426
ENST00000382353	ENSG00000102678 (FGF9)	hsa-miR-182-5p	0.998169413168958
ENST00000508624	ENSG00000134982 (APC)	hsa-miR-27a-3p	0.998123057899542
ENST00000172229	ENSG00000064300 (NGFR)	hsa-miR-27a-3p	0.99801393895833
ENST00000263734	ENSG00000116016 (EPAS1)	hsa-miR-182-5p	0.99798470938609
ENST00000374994	ENSG00000106799 (TGFBR1)	hsa-let-7f-5p	0.997973750233149
ENST00000353267	ENSG00000118260 (CREB1)	hsa-miR-27a-3p	0.997697940089876
ENST00000334828	ENSG00000171314 (PGAM1)	hsa-miR-92a-3p	0.997540274025032
ENST00000281043	ENSG00000134323 (MYCN)	hsa-let-7i-5p	0.997500230331304
ENST00000230990	ENSG00000113070 (HBEGF)	hsa-miR-27a-3p	0.997148877400761
ENST00000378434	ENSG00000139679 (LPAR6)	hsa-miR-27a-3p	0.997113188812341
ENST00000539839	ENSG00000111432 (FZD10)	hsa-miR-92a-3p	0.997052444905016
ENST00000264157	ENSG00000082258 (CCNT2)	hsa-miR-30a-5p	0.996795365694046
ENST00000230990	ENSG00000113070 (HBEGF)	hsa-miR-182-5p	0.996752283119077
ENST00000502773	ENSG00000145431 (PDGFC)	hsa-miR-486-5p	0.996546513173805
ENST00000302472	ENSG00000171522 (PTGER4)	hsa-miR-92a-3p	0.996138539794961
ENST00000342287	ENSG00000167081 (PBX3)	hsa-let-7i-5p	0.995768637831811
ENST00000345146	ENSG00000138413 (IDH1)	hsa-miR-92a-3p	0.995210520517421
ENST00000496384	ENSG00000157764 (BRAF)	hsa-miR-92a-3p	0.994799970013374
ENST00000368408	ENSG00000143590 (EFNA3)	hsa-miR-30a-5p	0.994681643452983
ENST00000281043	ENSG00000134323 (MYCN)	hsa-let-7f-5p	0.994355404356998
ENST00000342287	ENSG00000167081 (PBX3)	hsa-let-7f-5p	0.994189643765867
ENST00000376663	ENSG00000168283 (BMI1)	hsa-miR-27a-3p	0.9938474674775
ENST00000399251	ENSG00000171988 (JMJD1C)	hsa-miR-182-5p	0.993704047612851
ENST00000264674	ENSG00000085276 (MECOM)	hsa-miR-182-5p	0.993084569487854
ENST00000261438	ENSG00000109787 (KLF3)	hsa-miR-21-5p	0.993009441439938
ENST00000343115	ENSG00000137710 (RDX)	hsa-miR-182-5p	0.992915418781303
ENST00000250559	ENSG00000127314 (RAP1B)	hsa-miR-30a-5p	0.992830515232074
ENST00000528964	ENSG00000175634 (RPS6KB2)	hsa-let-7f-5p	0.992828341252531
ENST00000268035	ENSG00000140443 (IGF1R)	hsa-let-7f-5p	0.992797750889985
ENST00000303531	ENSG00000166501 (PRKCB)	hsa-miR-27a-3p	0.992766194450545
ENST00000375290	ENSG00000185920 (PTCH1)	hsa-let-7f-5p	0.9926097789368
ENST00000375290	ENSG00000185920 (PTCH1)	hsa-let-7i-5p	0.992568491517804
ENST00000268035	ENSG00000140443 (IGF1R)	hsa-let-7i-5p	0.992473836651053
ENST00000263433	ENSG00000125503 (PPP1R12C)	hsa-miR-92a-3p	0.991503826037711
ENST00000340828	ENSG00000113328 (CCNG1)	hsa-miR-27a-3p	0.991155836012029
ENST00000488912	ENSG00000124749 (COL21A1)	hsa-miR-27a-3p	0.990738228207355
ENST00000374179	ENSG00000107643 (MAPK8)	hsa-let-7f-5p	0.990674154872718
ENST00000371953	ENSG00000171862 (PTEN)	hsa-miR-486-5p	0.990459928181205
ENST00000280772	ENSG00000151150 (ANK3)	hsa-miR-182-5p	0.989557374203773
ENST00000325074	ENSG00000159216 (RUNX1)	hsa-miR-30a-5p	0.98917041201539
ENST00000377211	ENSG00000136160 (EDNRB)	hsa-miR-182-5p	0.989058750635908
ENST00000374179	ENSG00000107643 (MAPK8)	hsa-let-7i-5p	0.988967467217351
ENST00000288266	ENSG00000157500 (APPL1)	hsa-miR-92a-3p	0.988958027719529
ENST00000379561	ENSG00000150907 (FOXO1)	hsa-miR-486-5p	0.988794353743103
ENST00000262995	ENSG00000109458 (GAB1)	hsa-miR-27a-3p	0.988655066354384
ENST00000310803	ENSG00000172575 (RASGRP1)	hsa-let-7f-5p	0.988556217175094
ENST00000274625	ENSG00000156427 (FGF18)	hsa-miR-21-5p	0.988386293436157
ENST00000397752	ENSG00000105976 (MET)	hsa-miR-182-5p	0.987754410679733
ENST00000310803	ENSG00000172575 (RASGRP1)	hsa-let-7i-5p	0.987637450430245
ENST00000375856	ENSG00000185950 (IRS2)	hsa-let-7f-5p	0.987464659672165
ENST00000375856	ENSG00000185950 (IRS2)	hsa-let-7i-5p	0.987398739372031
ENST00000320717	ENSG00000115419 (GLS)	hsa-miR-181a-5p	0.986975695576394
ENST00000064724	ENSG00000013297 (CLDN11)	hsa-miR-92a-3p	0.986973400043672
ENST00000293379	ENSG00000161638 (ITGA5)	hsa-miR-27a-3p	0.986820035649734
ENST00000377966	ENSG00000122707 (RECK)	hsa-miR-182-5p	0.986805803430783
ENST00000266085	ENSG00000100234 (TIMP3)	hsa-miR-30a-5p	0.986486605866586
ENST00000375856	ENSG00000185950 (IRS2)	hsa-miR-92a-3p	0.986455895469299
ENST00000394839	ENSG00000142875 (PRKACB)	hsa-miR-182-5p	0.986324689692413
ENST00000462898	ENSG00000051382 (PIK3CB)	hsa-miR-92a-3p	0.986151568198199
ENST00000305123	ENSG00000169047 (IRS1)	hsa-miR-27a-3p	0.985359884794972
ENST00000296402	ENSG00000145349 (CAMK2D)	hsa-miR-30a-5p	0.985092293756925
ENST00000528964	ENSG00000175634 (RPS6KB2)	hsa-let-7i-5p	0.984773248934718
ENST00000372006	ENSG00000117461 (PIK3R3)	hsa-miR-92a-3p	0.98304061123959
ENST00000370620	ENSG00000129675 (ARHGEF6)	hsa-miR-30a-5p	0.982645827186667
ENST00000306156	ENSG00000171132 (PRKCE)	hsa-miR-182-5p	0.982448277812951
ENST00000340208	ENSG00000081189 (MEF2C)	hsa-miR-182-5p	0.982011542390523
ENST00000325437	ENSG00000103275 (UBE2I)	hsa-miR-30a-5p	0.981563332991387
ENST00000377102	ENSG00000136158 (SPRY2)	hsa-miR-21-5p	0.98118997839091
ENST00000266085	ENSG00000100234 (TIMP3)	hsa-miR-181a-5p	0.981174514067802
ENST00000348035	ENSG00000136238 (RAC1)	hsa-miR-182-5p	0.980976729015104
ENST00000409036	ENSG00000091428 (RAPGEF4)	hsa-miR-30a-5p	0.980705869634875
ENST00000371199	ENSG00000101966 (XIAP)	hsa-miR-27a-3p	0.980635610160828
ENST00000441156	ENSG00000114353 (GNAI2)	hsa-miR-30a-5p	0.980257004079462
ENST00000357869	ENSG00000174233 (ADCY6)	hsa-miR-182-5p	0.980091217932895
ENST00000358127	ENSG00000196092 (PAX5)	hsa-miR-181a-5p	0.979117303857395
ENST00000340030	ENSG00000117560 (FASLG)	hsa-miR-21-5p	0.978926067493071
ENST00000254810	ENSG00000132475 (H3F3B)	hsa-miR-22-3p	0.978649996785429
ENST00000456098	ENSG00000017427 (IGF1)	hsa-miR-486-5p	0.977334672636534
ENST00000335312	ENSG00000186111 (PIP5K1C)	hsa-miR-92a-3p	0.976532862496384
ENST00000286548	ENSG00000156052 (GNAQ)	hsa-miR-182-5p	0.975737522602361
ENST00000399251	ENSG00000171988 (JMJD1C)	hsa-miR-27a-3p	0.974868535041785
ENST00000250559	ENSG00000127314 (RAP1B)	hsa-miR-27a-3p	0.9747972759604
ENST00000399799	ENSG00000067900 (ROCK1)	hsa-miR-182-5p	0.974549805809891
ENST00000286827	ENSG00000156299 (TIAM1)	hsa-miR-22-3p	0.974307149191571
ENST00000268035	ENSG00000140443 (IGF1R)	hsa-miR-182-5p	0.974178864769881
ENST00000318560	ENSG00000097007 (ABL1)	hsa-miR-30a-5p	0.974077523157028
ENST00000465115	ENSG00000104313 (EYA1)	hsa-miR-27a-3p	0.973904630835939
ENST00000307365	ENSG00000168209 (DDIT4)	hsa-miR-30a-5p	0.973746356844405
ENST00000369535	ENSG00000213281 (NRAS)	hsa-let-7i-5p	0.972425204153015
ENST00000399899	ENSG00000156284 (CLDN8)	hsa-miR-21-5p	0.971500930108499
ENST00000394030	ENSG00000114423 (CBLB)	hsa-miR-30a-5p	0.971188163201753
ENST00000371953	ENSG00000171862 (PTEN)	hsa-miR-92a-3p	0.971119179065873
ENST00000343115	ENSG00000137710 (RDX)	hsa-let-7i-5p	0.970935442762848
ENST00000353267	ENSG00000118260 (CREB1)	hsa-miR-182-5p	0.970752521682631
ENST00000264033	ENSG00000110395 (CBL)	hsa-miR-22-3p	0.970336306599539
ENST00000280193	ENSG00000150630 (VEGFC)	hsa-miR-27a-3p	0.970301658583648
ENST00000436396	ENSG00000035403 (VCL)	hsa-miR-21-5p	0.970187717856758
ENST00000298552	ENSG00000165699 (TSC1)	hsa-miR-92a-3p	0.970178169642561
ENST00000453654	ENSG00000157680 (DGKI)	hsa-miR-30a-5p	0.96999456157161
ENST00000263967	ENSG00000121879 (PIK3CA)	hsa-miR-92a-3p	0.969735574212742
ENST00000380756	ENSG00000119772 (DNMT3A)	hsa-miR-27a-3p	0.96898134332826
ENST00000452508	ENSG00000149311 (ATM)	hsa-miR-181a-5p	0.968562543556507
ENST00000343713	ENSG00000091409 (ITGA6)	hsa-miR-30a-5p	0.96853338451167
ENST00000397752	ENSG00000105976 (MET)	hsa-miR-27a-3p	0.968330151543706
ENST00000427431	ENSG00000151718 (WWC2)	hsa-miR-22-3p	0.968310953077543
ENST00000380756	ENSG00000119772 (DNMT3A)	hsa-miR-30a-5p	0.968054541626828
ENST00000286548	ENSG00000156052 (GNAQ)	hsa-miR-181a-5p	0.967225470194076
ENST00000261207	ENSG00000058272 (PPP1R12A)	hsa-miR-30a-5p	0.966832763225785
ENST00000244745	ENSG00000124766 (SOX4)	hsa-miR-30a-5p	0.965686886051284
ENST00000254658	ENSG00000132326 (PER2)	hsa-miR-92a-3p	0.96543419462805
ENST00000426016	ENSG00000115904 (SOS1)	hsa-miR-30a-5p	0.965384784300354
ENST00000223023	ENSG00000106299 (WASL)	hsa-miR-181a-5p	0.964113052156312
ENST00000357727	ENSG00000146592 (CREB5)	hsa-miR-181a-5p	0.963642473223593
ENST00000406900	ENSG00000096717 (SIRT1)	hsa-miR-22-3p	0.963516300353285
ENST00000423119	ENSG00000150995 (ITPR1)	hsa-miR-182-5p	0.963478723728783
ENST00000393585	ENSG00000164305 (CASP3)	hsa-let-7f-5p	0.963471922807574
ENST00000318522	ENSG00000143924 (EML4)	hsa-miR-30a-5p	0.963384734250072
ENST00000248564	ENSG00000127920 (GNG11)	hsa-miR-92a-3p	0.962782311357646
ENST00000264235	ENSG00000082701 (GSK3B)	hsa-miR-27a-3p	0.962730593705634
ENST00000393585	ENSG00000164305 (CASP3)	hsa-let-7i-5p	0.962710335154147
ENST00000240093	ENSG00000104290 (FZD3)	hsa-let-7f-5p	0.962342923037634
ENST00000393350	ENSG00000178573 (MAF)	hsa-miR-182-5p	0.962005437833721
ENST00000357869	ENSG00000174233 (ADCY6)	hsa-miR-27a-3p	0.961560932210173
ENST00000393256	ENSG00000153094 (BCL2L11)	hsa-miR-30a-5p	0.961201350558048
ENST00000423119	ENSG00000150995 (ITPR1)	hsa-miR-92a-3p	0.960987420032658
ENST00000250559	ENSG00000127314 (RAP1B)	hsa-miR-92a-3p	0.960749740371515
ENST00000264047	ENSG00000115665 (SLC5A7)	hsa-miR-92a-3p	0.960439706969342
ENST00000240093	ENSG00000104290 (FZD3)	hsa-let-7i-5p	0.960348643086582
ENST00000536656	ENSG00000171608 (PIK3CD)	hsa-miR-30a-5p	0.960325708533098
ENST00000377966	ENSG00000122707 (RECK)	hsa-miR-30a-5p	0.960155793785247
ENST00000398117	ENSG00000171791 (BCL2)	hsa-miR-182-5p	0.959942685824859
ENST00000265689	ENSG00000110721 (CHKA)	hsa-miR-92a-3p	0.958851953704826
ENST00000370924	ENSG00000050628 (PTGER3)	hsa-miR-27a-3p	0.95865717213819
ENST00000430629	ENSG00000158195 (WASF2)	hsa-miR-182-5p	0.95860588843166
ENST00000534358	ENSG00000118058 (KMT2A)	hsa-miR-182-5p	0.958527729695065
ENST00000397033	ENSG00000115232 (ITGA4)	hsa-miR-30a-5p	0.958005275172948
ENST00000369535	ENSG00000213281 (NRAS)	hsa-let-7f-5p	0.956932091628137
ENST00000378493	ENSG00000101333 (PLCB4)	hsa-miR-182-5p	0.955998727753844
ENST00000343115	ENSG00000137710 (RDX)	hsa-let-7f-5p	0.955016421902624
ENST00000373509	ENSG00000137193 (PIM1)	hsa-miR-486-5p	0.95211639094449
ENST00000426016	ENSG00000115904 (SOS1)	hsa-miR-27a-3p	0.952017738913061
ENST00000374574	ENSG00000204217 (BMPR2)	hsa-miR-92a-3p	0.951852287017831
ENST00000432921	ENSG00000100852 (ARHGAP5)	hsa-miR-486-5p	0.951390563984663
ENST00000350526	ENSG00000135903 (PAX3)	hsa-miR-30a-5p	0.950527434043684
ENST00000257904	ENSG00000135446 (CDK4)	hsa-miR-486-5p	0.948602437604881
ENST00000345146	ENSG00000138413 (IDH1)	hsa-miR-30a-5p	0.948574464180586
ENST00000355710	ENSG00000165731 (RET)	hsa-miR-27a-3p	0.947824164251705
ENST00000265689	ENSG00000110721 (CHKA)	hsa-miR-27a-3p	0.947659074940235
ENST00000406606	ENSG00000160293 (VAV2)	hsa-miR-27a-3p	0.947201333236049
ENST00000502773	ENSG00000145431 (PDGFC)	hsa-miR-30a-5p	0.946757627202665
ENST00000374574	ENSG00000204217 (BMPR2)	hsa-miR-21-5p	0.946620472693745
ENST00000381177	ENSG00000002586 (CD99)	hsa-miR-30a-5p	0.946249116127712
ENST00000350526	ENSG00000135903 (PAX3)	hsa-miR-92a-3p	0.945251454238348
ENST00000330847	ENSG00000119508 (NR4A3)	hsa-miR-92a-3p	0.943873894449621
ENST00000417133	ENSG00000157554 (ERG)	hsa-miR-27a-3p	0.943400681231634
ENST00000339690	ENSG00000151617 (EDNRA)	hsa-miR-30a-5p	0.941558213559313
ENST00000374293	ENSG00000242616 (GNG10)	hsa-miR-30a-5p	0.940928801081404
ENST00000357727	ENSG00000146592 (CREB5)	hsa-miR-21-5p	0.940867146999853
ENST00000225577	ENSG00000108443 (RPS6KB1)	hsa-miR-27a-3p	0.94009074203289
ENST00000350051	ENSG00000089685 (BIRC5)	hsa-miR-182-5p	0.939951415987502
ENST00000458646	ENSG00000077092 (RARB)	hsa-miR-30a-5p	0.939907984107949
ENST00000432921	ENSG00000100852 (ARHGAP5)	hsa-miR-27a-3p	0.939754837819668
ENST00000496384	ENSG00000157764 (BRAF)	hsa-miR-182-5p	0.939712400021078
ENST00000439174	ENSG00000120063 (GNA13)	hsa-miR-30a-5p	0.939237601360077
ENST00000343455	ENSG00000100697 (DICER1)	hsa-let-7f-5p	0.939093418367859
ENST00000420627	ENSG00000196924 (FLNA)	hsa-miR-22-3p	0.939040887433499
ENST00000263967	ENSG00000121879 (PIK3CA)	hsa-miR-27a-3p	0.938926873571397
ENST00000353267	ENSG00000118260 (CREB1)	hsa-miR-181a-5p	0.938746823031905
ENST00000225577	ENSG00000108443 (RPS6KB1)	hsa-miR-181a-5p	0.93866613988823
ENST00000357009	ENSG00000115414 (FN1)	hsa-miR-27a-3p	0.938187610569003
ENST00000263980	ENSG00000090020 (SLC9A1)	hsa-miR-92a-3p	0.936727263763909
ENST00000375290	ENSG00000185920 (PTCH1)	hsa-miR-182-5p	0.936594078152787
ENST00000394030	ENSG00000114423 (CBLB)	hsa-miR-27a-3p	0.936250531269933
ENST00000318789	ENSG00000114861 (FOXP1)	hsa-miR-92a-3p	0.934877265053504
ENST00000456098	ENSG00000017427 (IGF1)	hsa-let-7f-5p	0.934687603966475
ENST00000367182	ENSG00000198625 (MDM4)	hsa-let-7f-5p	0.934297877340945
ENST00000558170	ENSG00000169554 (ZEB2)	hsa-miR-27a-3p	0.934185197015638
ENST00000286614	ENSG00000156103 (MMP16)	hsa-miR-27a-3p	0.934085225505806
ENST00000343455	ENSG00000100697 (DICER1)	hsa-let-7i-5p	0.93403685990582
ENST00000274255	ENSG00000145604 (SKP2)	hsa-miR-30a-5p	0.933701022952094
ENST00000180166	ENSG00000078579 (FGF20)	hsa-miR-30a-5p	0.933580309047715
ENST00000559488	ENSG00000259207 (ITGB3)	hsa-miR-30a-5p	0.933354695633231
ENST00000371380	ENSG00000138193 (PLCE1)	hsa-miR-182-5p	0.93326526438678
ENST00000456483	ENSG00000091831 (ESR1)	hsa-miR-22-3p	0.933044435367592
ENST00000433211	ENSG00000183230 (CTNNA3)	hsa-miR-182-5p	0.932782113619657
ENST00000374754	ENSG00000108094 (CUL2)	hsa-miR-30a-5p	0.93256576759373
ENST00000257290	ENSG00000134853 (PDGFRA)	hsa-miR-182-5p	0.932455378615238
ENST00000372216	ENSG00000197565 (COL4A6)	hsa-let-7f-5p	0.931248934858361
ENST00000397843	ENSG00000196914 (ARHGEF12)	hsa-miR-22-3p	0.930946246841413
ENST00000379019	ENSG00000125772 (GPCPD1)	hsa-miR-181a-5p	0.930660731494875
ENST00000340208	ENSG00000081189 (MEF2C)	hsa-miR-21-5p	0.930087014105967
ENST00000307365	ENSG00000168209 (DDIT4)	hsa-miR-22-3p	0.929800847870956
ENST00000402690	ENSG00000175387 (SMAD2)	hsa-miR-30a-5p	0.929496030860557
ENST00000419510	ENSG00000113916 (BCL6)	hsa-miR-30a-5p	0.929369151444282
ENST00000372216	ENSG00000197565 (COL4A6)	hsa-let-7i-5p	0.928828067761109
ENST00000266085	ENSG00000100234 (TIMP3)	hsa-miR-21-5p	0.927930802623278
ENST00000370855	ENSG00000137968 (SLC44A5)	hsa-miR-27a-3p	0.927290343461482
ENST00000296575	ENSG00000164161 (HHIP)	hsa-miR-182-5p	0.926330007052684
ENST00000283921	ENSG00000253293 (HOXA10)	hsa-miR-182-5p	0.926285302838044
ENST00000456098	ENSG00000017427 (IGF1)	hsa-let-7i-5p	0.92628125808128
ENST00000229795	ENSG00000112062 (MAPK14)	hsa-miR-27a-3p	0.926272678144704
ENST00000523629	ENSG00000079102 (RUNX1T1)	hsa-miR-92a-3p	0.926223775815809
ENST00000374179	ENSG00000107643 (MAPK8)	hsa-miR-30a-5p	0.925534752486199
ENST00000442998	ENSG00000030110 (BAK1)	hsa-miR-27a-3p	0.92445714406576
ENST00000367182	ENSG00000198625 (MDM4)	hsa-let-7i-5p	0.922517399258141
ENST00000374574	ENSG00000204217 (BMPR2)	hsa-miR-27a-3p	0.922217126267566
ENST00000376873	ENSG00000134873 (CLDN10)	hsa-miR-486-5p	0.921019300031675
ENST00000469543	ENSG00000026025 (VIM)	hsa-miR-30a-5p	0.920980092753952
ENST00000286614	ENSG00000156103 (MMP16)	hsa-miR-182-5p	0.920939371683065
ENST00000254810	ENSG00000132475 (H3F3B)	hsa-miR-27a-3p	0.920347775038131
ENST00000427431	ENSG00000151718 (WWC2)	hsa-miR-182-5p	0.920303008690358
ENST00000420696	ENSG00000185630 (PBX1)	hsa-let-7f-5p	0.91885216418276
ENST00000260356	ENSG00000137801 (THBS1)	hsa-miR-182-5p	0.918186980312924
ENST00000311936	ENSG00000133703 (KRAS)	hsa-miR-27a-3p	0.918064310408893
ENST00000216862	ENSG00000019186 (CYP24A1)	hsa-miR-30a-5p	0.917343335211226
ENST00000267843	ENSG00000140285 (FGF7)	hsa-miR-486-5p	0.91671069872343
ENST00000369535	ENSG00000213281 (NRAS)	hsa-miR-22-3p	0.916688995858007
ENST00000249501	ENSG00000128710 (HOXD10)	hsa-miR-92a-3p	0.916107802613265
ENST00000550389	ENSG00000166225 (FRS2)	hsa-miR-21-5p	0.915750664244722
ENST00000517402	ENSG00000005073 (HOXA11)	hsa-miR-30a-5p	0.915498266402292
ENST00000310803	ENSG00000172575 (RASGRP1)	hsa-miR-182-5p	0.914851684045761
ENST00000371256	ENSG00000125675 (GRIA3)	hsa-miR-182-5p	0.91462310383103
ENST00000396625	ENSG00000081052 (COL4A4)	hsa-miR-182-5p	0.914141249787449
ENST00000379019	ENSG00000125772 (GPCPD1)	hsa-let-7i-5p	0.91411365595606
ENST00000395146	ENSG00000172493 (AFF1)	hsa-miR-92a-3p	0.914099933923375
ENST00000360270	ENSG00000147065 (MSN)	hsa-miR-182-5p	0.913462542017166
ENST00000437844	ENSG00000148516 (ZEB1)	hsa-miR-27a-3p	0.913199385152637
ENST00000417133	ENSG00000157554 (ERG)	hsa-miR-30a-5p	0.913175157892881
ENST00000223023	ENSG00000106299 (WASL)	hsa-let-7f-5p	0.912983456789181
ENST00000373271	ENSG00000124181 (PLCG1)	hsa-miR-182-5p	0.911762579870536
ENST00000261491	ENSG00000102780 (DGKH)	hsa-miR-181a-5p	0.911745986865275
ENST00000461221	ENSG00000012048 (BRCA1)	hsa-miR-182-5p	0.911597978100809
ENST00000371953	ENSG00000171862 (PTEN)	hsa-miR-22-3p	0.910720998315453
ENST00000375856	ENSG00000185950 (IRS2)	hsa-miR-30a-5p	0.910145040403463
ENST00000379019	ENSG00000125772 (GPCPD1)	hsa-let-7f-5p	0.909936142281353
ENST00000377967	ENSG00000147050 (KDM6A)	hsa-miR-182-5p	0.909221962083445
ENST00000372006	ENSG00000117461 (PIK3R3)	hsa-miR-181a-5p	0.908235088593312
ENST00000420696	ENSG00000185630 (PBX1)	hsa-let-7i-5p	0.908138717392351
ENST00000531380	ENSG00000174804 (FZD4)	hsa-miR-27a-3p	0.907688275759555
ENST00000455785	ENSG00000117632 (STMN1)	hsa-miR-27a-3p	0.907059363197549
ENST00000254658	ENSG00000132326 (PER2)	hsa-miR-30a-5p	0.907054474981533
ENST00000240093	ENSG00000104290 (FZD3)	hsa-miR-27a-3p	0.906780903449694
ENST00000245407	ENSG00000197375 (SLC22A5)	hsa-miR-30a-5p	0.906678876894509
ENST00000310803	ENSG00000172575 (RASGRP1)	hsa-miR-21-5p	0.906426540795035
ENST00000550389	ENSG00000166225 (FRS2)	hsa-miR-92a-3p	0.904351885998021
ENST00000586078	ENSG00000129353 (SLC44A2)	hsa-miR-182-5p	0.903380989351301
ENST00000355740	ENSG00000026103 (FAS)	hsa-let-7i-5p	0.902994588805628
ENST00000302472	ENSG00000171522 (PTGER4)	hsa-miR-27a-3p	0.902704583159885
ENST00000342085	ENSG00000140992 (PDPK1)	hsa-miR-27a-3p	0.902406020288451
ENST00000305123	ENSG00000169047 (IRS1)	hsa-miR-30a-5p	0.901892425981489
ENST00000551242	ENSG00000065361 (ERBB3)	hsa-miR-22-3p	0.901094221850936
ENST00000508624	ENSG00000134982 (APC)	hsa-miR-182-5p	0.900363724034117
